# Supplementary material for: Marek’s disease virus infection induces widespread differential chromatin marks in inbred chicken lines
Source: BMC Genomics. 2012 Oct 16;13:557. doi: 10.1186/1471-2164-13-557 (PMC3505159; doi:10.1186/1471-2164-13-557)
Supplement: Additional file 2 — Differential H3K4me3 marks. Genome-wide differential H3K4me3 marks produced by DESeq (FDR < 0.4) and the associated genes. P-values from three contrasts are displayed as follows: 63: 63I vs 63N, 72: 72I vs 72N, 63v72N: 63N vs 72N. 63I: line 63 infected, 63N: line 63 control, 72I: line 72 infected, 72N: line 72 control. [file 1471-2164-13-557-S2.xlsx]

## Sheet: Sheet1
SER	Samples	63	63v72N	72	Genes
chr1:51052800-51055599	72	0.716728	0.667995	3.82e-06	ENSGALG00000019325
chr1:170985000-170989599	72	0.002904	0.306603	4.55e-06	ENSGALG00000016964
chr1:53428200-53431799	72	0.052888	0.30538	0.000259	ENSGALG00000012472
chr5:25094000-25097799	72	0.449986	0.005768	0.000298	SPI1
chr7:14495200-14497999	72	0.170978	0.209627	0.000303	CTLA4
chr2:37739800-37741599	72	0.570832	0.021549	0.000589	ENSGALG00000011298
chr1:133186800-133192199	72	0.180816	0.034588	0.000633	P2RY8
chr20:6692200-6696799	72	0.012873	0.337854	0.000765	ENSGALG00000004859
chr6:20438000-20445599	72	0.000887	0.407654	0.000803	ENSGALG00000006384
chr1:112367400-112371799	63,72	1.28e-07	0.415314	4.26e-09	MX1
chrZ:27968600-27972599	63,72	3.41e-06	0.220991	1.41e-05	ENSGALG00000018479
chrZ:27964800-27967199	63,72	7.99e-05	0.982308	1.99e-06	ENSGALG00000018479
chr2:92042800-92046599	63,72	0.000149	0.469067	5.88e-05	ISG12-2
chr2:22865400-22868199	63,72	0.000232	0.015605	6.48e-09	ENSGALG00000009479
chr8:17511400-17515199	63v72N	0.479617	1.59e-15	0.664428	ENSGALG00000008854
chr27:3433400-3435399	63v72N	0.770916	4.21e-13	0.854824	IGF2BP1
chr19:8963800-8966399	63v72N	1	3.22e-12	0.757603	ENSGALG00000005578
chr20:8475000-8478399	63v72N	0.609497	5e-08	0.551674	BHLHB4
chr2:42132800-42135999	63v72N	0.885306	5.45e-08	0.11767	ENSGALG00000011613
chr2:125007000-125012399	63v72N	0.606371	1.12e-06	0.653623	ENSGALG00000015732
chr17:2454000-2459199	63v72N	0.257894	2.32e-06	0.969863	ENSGALG00000008472
chr15:11138400-11145599	63v72N	0.348842	3.37e-06	0.669509	ENSGALG00000007891
chr1:34419600-34421399	63v72N	0.326263	7.36e-06	0.0056	NM_205429
chr5:9146600-9149999	63v72N	0.574535	8.79e-06	1	ENSGALG00000005569
chr9:24010000-24011399	63v72N	0.691296	1.19e-05	1	ENSGALG00000009651
chr18:2129800-2131199	63v72N	0.065392	1.84e-05	0.782984	ENSGALG00000001261
chr1:58694400-58697399	63v72N	0.86674	2.08e-05	1	ENSGALG00000012842
chr6:20700600-20706799	63v72N	0.98773	3.56e-05	0.542148	ENSGALG00000006478
chr1:16635600-16638799	63v72N	0.34467	7.53e-05	0.967558	ENSGALG00000007025
chr4:88993400-88995799	63v72N	0.450676	0.000352	0.616238	RHACD8-4
chr2:31255200-31257599	63v72N	0.754165	0.00045	0.501096	ENSGALG00000010977
chr3:78289800-78291599	63v72N	0.400008	0.000464	0.868325	ENSGALG00000015768
chr4:89068600-89071199	63v72N	0.536311	0.000498	0.198913	ENSGALG00000015900
chr16:254000-260599	63v72N	0.167746	0.000532	0.727697	ENSGALG00000024350
chr28:2385800-2387599	63v72N	0.056255	0.000752	0.475928	HMHA1
chr9:24282200-24286799	63v72N	1	0.000792	0.194649	PTX3
chr5:21118200-21127599	63v72N	0.442807	0.000858	0.974084	ENSGALG00000007920
chr4:35196200-35199399	63v72N	0.668563	0.00089	0.08687	ENSGALG00000010119
chr1:86640200-86646399	63v72N	0.702909	0.001168	0.47306	ENSGALG00000015152
chr1:73596000-73597999	63v72N	0.292515	0.001353	0.354935	ENSGALG00000009702
chr1:493800-497599	63v72N	0.828115	0.001482	0.011776	ENSGALG00000013772
chr3:91008600-91012999	63v72N	0.914485	0.001541	0.222185	ENSGALG00000016313
chr28:950600-953199	63v72N	0.065569	0.001577	0.216139	LOC429451
chr11:3713800-3717199	63v72N	0.937602	0.001624	0.144532	MMP2
chr9:6356600-6361199	63v72N	0.286756	0.001771	0.380294	ENSGALG00000024277
chr11:18834600-18838599	63v72N	0.236689	0.001905	0.69083	ENSGALG00000021839
chr5:9901200-9904599	63v72N	0.285583	0.001913	0.59137	ENSGALG00000005662
chr24:5576000-5580199	63v72N	0.410471	0.00203	0.210206	ENSGALG00000024072
chr3:8004400-8011999	63v72N	0.245685	0.002035	0.364679	LBH
chr7:11293600-11296999	63v72N	0.899936	0.002137	0.02535	ENSGALG00000008118
chr5:60369200-60372999	63v72N	0.56105	0.002249	0.180948	ENSGALG00000012295
chr9:18230200-18232799	63v72N	0.203495	0.002359	0.183201	ENSGALG00000008852
chr16:287400-289799	63v72N	0.101651	0.002374	0.836484	YFV
chr6:20271600-20273799	63v72N	0.601004	0.002532	0.389374	ENSGALG00000006315
chr1:80088400-80090199	63v72N	0.036097	0.002575	0.50626	GAPDH
chr17:2197800-2203399	63v72N	0.203224	0.003068	0.72636	ENSGALG00000008623
chr11:540400-541799	63v72N	0.446134	0.003207	0.041007	ENSGALG00000001149
chr6:21718400-21721199	63v72N	0.5093	0.003402	0.723345	CYP26A1
chr1:80531600-80534199	63v72N	0.112136	0.003602	0.417485	ENSGALG00000014570
chr27:4011000-4012599	63v72N	0.027087	0.003641	0.880761	RPL19
