# Supplementary material for: Marek’s disease virus infection induces widespread differential chromatin marks in inbred chicken lines
Source: BMC Genomics. 2012 Oct 16;13:557. doi: 10.1186/1471-2164-13-557 (PMC3505159; doi:10.1186/1471-2164-13-557)
Supplement: Additional file 3 — Differential H3K27me3 marks.Genome-wide differential H3K27me3 marks produced by DESeq (FDR < 0.4) and the associated genes. P-values from three contrasts are displayed as follows: 63: 63I vs 63N, 72: 72I vs 72N, 63v72N: 63N vs 72N. 63I: line 63 infected, 63N: line 63 control, 72I: line 72 infected, 72N: line 72 control. [file 1471-2164-13-557-S3.xlsx]

## Sheet: Sheet1
SER	Samples	63	63v72N	72	Genes
chrZ:61242600-61246599	63	0.000433	0.020859	0.950978	HAPLN1
chr1:200341000-200346199	63v72N	0.005362	8.03e-06	0.004025	PLEKHB1
chr20:13944200-13946199	63v72N	0.011424	0.000339	0.07724	ENSGALG00000021818
chr6:3937800-3940599	63v72N	0.086992	0.000453	0.024937	CHAT
chr1:56375000-56377399	63v72N	0.303852	0.000477	0.000864	SLC41A2
chr4:68468600-68471999	63v72N	0.316764	0.000736	0.015472	CNGA1
chr2:105030600-105041199	63v72N	0.005641	0.001004	0.599687	YES1
chr5:53554000-53556399	63v72N	0.141409	0.001085	0.705233	LOC396507
chrZ:14565400-14567599	63v72N	0.455076	0.001942	0.127439	ISL1
chr9:22131400-22134199	63v72N	0.062622	0.001942	0.013793	SERPINI1
chrZ:53399000-53401399	63v72N	0.453352	0.002075	0.039701	LPL
chr3:83227600-83228999	63v72N	0.298938	0.002459	0.054133	MYO6
chr4:61633000-61634799	63v72N	0.136925	0.002736	0.016587	MTTP
chr15:1026600-1029599	63v72N	0.062622	0.002745	0.173465	TXNRD2
chr17:10782800-10784999	63v72N	0.015864	0.00291	0.604932	LMX1B
chr1:34734400-34739999	63v72N	0.170909	0.003188	0.049861	USP15
chr2:142382800-142388799	63v72N	0.036544	0.003623	0.241009	COL14A1
chr7:38258000-38260599	63v72N	0.635254	0.003987	0.005603	BAZ2B
chr12:13025200-13035799	63v72N	0.248088	0.004195	0.359076	PTPRG
chr1:86479600-86480599	63v72N	0.385484	0.004399	1	CLDND1
chr2:9614800-9616999	63v72N	0.24546	0.004417	0.132706	VIPR2
chr20:13529400-13532599	63v72N	0.346345	0.004507	0.048222	PARD6B
chr8:10056400-10060999	63v72N	0.120295	0.004617	0.611896	PTGS2
chrZ:73849400-73853199	63v72N	0.725354	0.005114	0.001516	SNX2
chr8:25401600-25405399	63v72N	0.058472	0.005189	0.34897	LRP8
chr3:83220400-83222599	63v72N	0.298938	0.005312	0.138533	MYO6
chr12:20438000-20440399	63v72N	0.302634	0.00538	0.063607	ENSGALG00000008546
chr8:10061600-10063599	63v72N	0.919869	0.005598	0.091557	PTGS2
chr20:13611000-13614599	63v72N	0.156188	0.005903	0.04699	PTPN1
chr3:107835800-107838599	63v72N	0.038119	0.006081	1	SELI
chr14:3565400-3566399	63v72N	0.661808	0.006367	0.076777	SDK1
chr19:9934600-9937199	63v72N	0.012778	0.006736	0.684263	ENSGALG00000024472
chr2:19019200-19020999	63v72N	0.657886	0.006888	0.156392	ARL5B
chr3:98841000-98849999	63v72N	0.037394	0.006998	0.200231	MBOAT2
chrZ:31223800-31228399	63v72N	0.539413	0.007079	0.040181	NFIB
chr3:83237600-83239199	63v72N	0.01338	0.007223	0.012756	MYO6
chr5:32322800-32325799	63v72N	0.138907	0.007372	0.157171	LOC423287
chr1:136063000-136065199	63v72N	1	0.007507	0.122353	CNGA3
chr1:119394000-119397399	63v72N	0.338779	0.007685	0.84737	NR0B1
chr1:82674400-82681599	63v72N	0.021767	0.007708	0.839856	TNFRSF1A
chr13:12341200-12342999	63v72N	0.236329	0.008054	0.184991	MFAP3
chr1:82682800-82684999	63v72N	0.09838	0.009211	0.557042	TNFRSF1A
chr4:12203800-12206399	63v72N	0.285549	0.00941	0.072009	CDX4
chr11:3259800-3261399	63v72N	0.221089	0.00946	0.119613	RBM35B
chr15:3199600-3202399	63v72N	0.413584	0.009922	0.151783	STX2
chr5:17802200-17813599	63v72N	0.07643	0.010175	0.161937	GAL,GAL
chr2:142391600-142393199	63v72N	0.924871	0.01037	0.124309	COL14A1
chr7:13565400-13567999	63v72N	0.326274	0.01084	0.087589	ADAM23
chr3:98829000-98834999	63v72N	0.065783	0.01114	0.067188	MBOAT2
chr21:2663200-2673399	63v72N	0.819859	0.011482	0.032016	LOC419429
chr2:32833000-32834599	63v72N	0.426118	0.011758	0.176766	HIBADH
chr20:13521000-13522799	63v72N	0.657886	0.011758	0.065858	PARD6B
chr10:464600-471199	63v72N	0.275583	0.011908	0.056682	RBPMS2
chr9:6139600-6145199	63v72N	0.660708	0.012047	0.012202	BOK
chr9:25551600-25554399	63v72N	0.086893	0.012453	0.023952	ENSGALG00000023481
chr9:22134600-22157599	63v72N	0.105332	0.012688	0.351075	PDCD10
chr10:12022000-12024199	63v72N	0.30003	0.01291	0.54086	GALK2
chr11:10590400-10593399	63v72N	0.108908	0.013312	0.370375	NUDT19
chr23:2790000-2791599	63v72N	0.270433	0.013363	0.000515	PTPRU
chr3:57077400-57080199	63v72N	0.083218	0.013476	0.173465	MAP7
chr15:2961000-2962399	63v72N	0.183799	0.013643	0.08126	STX2
chr2:119649400-119658799	63v72N	0.14125	0.013823	0.172635	COPS5
chr7:27897400-27900599	63v72N	0.041375	0.013832	0.528546	EAF2
chr1:199701000-199703999	63v72N	0.417345	0.014276	0.024195	MAP6
chr1:200229400-200232599	63v72N	0.084398	0.015005	0.817811	PLEKHB1
chr10:9020600-9022599	63v72N	0.773433	0.01506	0.077735	PRTG
chr2:34385400-34391599	63v72N	0.379072	0.015335	0.053537	DAZL
chr14:8924600-8928999	63v72N	0.224468	0.015342	0.566168	CDR2
chr2:32821200-32824599	63v72N	0.136263	0.015538	0.160668	HIBADH
chr19:9764800-9766799	63v72N	0.837869	0.015928	0.066012	ENSGALG00000005995
chr24:932800-935599	63v72N	0.189546	0.016521	0.765579	TNIP1
chr7:12495800-12498999	63v72N	0.369589	0.017077	0.599676	CASP18
chr1:174433000-174438599	63v72N	0.335686	0.017193	0.755401	WDFY2
chr3:81190800-81193199	63v72N	0.473563	0.017221	0.28765	LOC421845
chr15:2944400-2947999	63v72N	0.497322	0.017263	0.033	STX2
chr3:11203000-11210399	63v72N	0.098602	0.017496	0.181967	PPP3R1
