# Supplementary material for: Marek’s disease virus infection induces widespread differential chromatin marks in inbred chicken lines
Source: BMC Genomics. 2012 Oct 16;13:557. doi: 10.1186/1471-2164-13-557 (PMC3505159; doi:10.1186/1471-2164-13-557)
Supplement: Additional file 4 — Putative bivalent genes from colocalization analysis of H3K4me3 and H3K27me3. [file 1471-2164-13-557-S4.xlsx]

## Sheet: Sheet1
Gene	AltName	Samples
CITED2	ENSGALG00000013818	L63_inf,L72_inf
BCL6	ENSGALG00000007357	L63_inf,L72_inf,L72_non
EGR1	ENSGALG00000007669	L63_inf,L72_inf,L72_non
TLR3	ENSGALG00000013468	L63_inf,L72_inf,L72_non
ST6GAL1	ENSGALG00000005550	L63_non,L72_inf
TIRAP	ENSGALG00000001077	L72_inf
NECAP2	ENSGALG00000003745	L72_inf
UBB	ENSGALG00000004509	L72_inf
SMAD3	ENSGALG00000007870	L72_inf
ANXA5	ENSGALG00000011885	L72_inf
GCH1	ENSGALG00000012200	L72_inf
YFV	ENSGALG00000024344	L72_inf
LOC417083	ENSGALG00000024350	L72_inf
LOC378902	ENSGALG00000006407	L72_inf,L72_non
ST3GAL6	ENSGALG00000015252	L72_inf,L72_non
RHOB	ENSGALG00000016485	L72_inf,L72_non
CD4	ENSGALG00000014477	L72_non
PLS1	ENSGALG00000002647	L63_inf
ENSGALG00000008952	ENSGALG00000008952	L63_inf
RAB33B	ENSGALG00000009790	L63_inf
C9orf18	ENSGALG00000001352	L63_inf,L63_non,L72_inf,L72_non
ENSGALG00000003545	ENSGALG00000003545	L63_inf,L63_non,L72_inf,L72_non
PFN2	ENSGALG00000010410	L63_inf,L63_non,L72_inf,L72_non
PLEKHA8	ENSGALG00000011185	L63_inf,L63_non,L72_inf,L72_non
ENSGALG00000011364	ENSGALG00000011364	L63_inf,L63_non,L72_inf,L72_non
SIX1	ENSGALG00000022994	L63_inf,L63_non,L72_inf,L72_non
BTBD14A	ENSGALG00000001728	L63_inf,L72_inf
STK10	ENSGALG00000002816	L63_inf,L72_inf
LOC768803	ENSGALG00000003048	L63_inf,L72_inf
CDC25A	ENSGALG00000004934	L63_inf,L72_inf
RAP1GAP2	ENSGALG00000005868	L63_inf,L72_inf
REEP6	ENSGALG00000015189	L63_inf,L72_inf
ENSGALG00000020995	ENSGALG00000020995	L63_inf,L72_inf
ENSGALG00000023324	ENSGALG00000023324	L63_inf,L72_inf
RAB33A	ENSGALG00000024049	L63_inf,L72_inf
LOC419892	ENSGALG00000002568	L63_inf,L72_inf,L72_non
AGPHD1	ENSGALG00000003063	L63_inf,L72_inf,L72_non
ENSGALG00000003598	ENSGALG00000003598	L63_inf,L72_inf,L72_non
SOX30	ENSGALG00000003723	L63_inf,L72_inf,L72_non
ENSGALG00000004884	ENSGALG00000004884	L63_inf,L72_inf,L72_non
IL13RA1	ENSGALG00000006032	L63_inf,L72_inf,L72_non
GLT8D4	ENSGALG00000007804	L63_inf,L72_inf,L72_non
ENSGALG00000007909	ENSGALG00000007909	L63_inf,L72_inf,L72_non
C10orf26	ENSGALG00000008119	L63_inf,L72_inf,L72_non
ENSGALG00000009816	ENSGALG00000009816	L63_inf,L72_inf,L72_non
SPP1	ENSGALG00000010926	L63_inf,L72_inf,L72_non
PRRG4	ENSGALG00000012032	L63_inf,L72_inf,L72_non
C11orf54	ENSGALG00000017219	L63_inf,L72_inf,L72_non
C1orf190	ENSGALG00000017379	L63_inf,L72_inf,L72_non
LOC768635	ENSGALG00000019568	L63_inf,L72_inf,L72_non
ENSGALG00000023347	ENSGALG00000023347	L63_inf,L72_inf,L72_non
MACROD2	ENSGALG00000023773	L63_inf,L72_inf,L72_non
ENSGALG00000023864	ENSGALG00000023864	L63_inf,L72_inf,L72_non
PDE8A	ENSGALG00000005992	L63_inf,L72_non
RAB3B	ENSGALG00000010567	L63_inf,L72_non
MIB1	ENSGALG00000014974	L63_inf,L72_non
PLEKHF2	ENSGALG00000015988	L63_inf,L72_non
TAF12	ENSGALG00000000991	L63_non
RPLP1	ENSGALG00000016172	L63_non
BATF	ENSGALG00000010323	L63_non,L72_inf
ZDHHC18	ENSGALG00000000869	L72_inf
ORAI2	ENSGALG00000001837	L72_inf
TRIM65	ENSGALG00000002209	L72_inf
GSTT1	ENSGALG00000005204	L72_inf
GFI1	ENSGALG00000005940	L72_inf
SLC24A6	ENSGALG00000008337	L72_inf
KCNMB4	ENSGALG00000010044	L72_inf
CYP46A1	ENSGALG00000011162	L72_inf
MYC	ENSGALG00000016308	L72_inf
ENSGALG00000020271	ENSGALG00000020271	L72_inf
ENSGALG00000022653	ENSGALG00000022653	L72_inf
TPCN3		L72_inf
RAB40B	ENSGALG00000001545	L72_inf,L72_non
SPTAN1	ENSGALG00000004719	L72_inf,L72_non
GSTT1	ENSGALG00000006344	L72_inf,L72_non
CCDC40	ENSGALG00000007042	L72_inf,L72_non
NELF	ENSGALG00000008681	L72_inf,L72_non
C14orf174	ENSGALG00000010457	L72_inf,L72_non
CSTB	ENSGALG00000014410	L72_inf,L72_non
LOC421845	ENSGALG00000015865	L72_inf,L72_non
CRYL1	ENSGALG00000017135	L72_inf,L72_non
TMEM22	ENSGALG00000001285	L72_non
DYDC1	ENSGALG00000002432	L72_non
ACSBG1	ENSGALG00000003286	L72_non
PTGS2	ENSGALG00000005069	L72_non
DHRS11	ENSGALG00000005403	L72_non
C16orf45	ENSGALG00000006456	L72_non
C22orf36	ENSGALG00000006588	L72_non
CCDC104	ENSGALG00000008064	L72_non
ENSGALG00000010412	ENSGALG00000010412	L72_non
TPMT	ENSGALG00000012687	L72_non
ENSGALG00000014777	ENSGALG00000014777	L72_non
SNX3	ENSGALG00000015304	L72_non
CCDC125	ENSGALG00000015572	L72_non
TP53I3	ENSGALG00000016502	L72_non
N6AMT2	ENSGALG00000017133	L72_non
ENSGALG00000021811	ENSGALG00000021811	L72_non
ENSGALG00000024306	ENSGALG00000024306	L72_non
SLMAP		L72_non
