# Supplementary material for: Marek’s disease virus infection induces widespread differential chromatin marks in inbred chicken lines
Source: BMC Genomics. 2012 Oct 16;13:557. doi: 10.1186/1471-2164-13-557 (PMC3505159; doi:10.1186/1471-2164-13-557)
Supplement: Additional file 5 — Functional annotation clustering of bivalent genes using DAVID. [file 1471-2164-13-557-S5.xlsx]

## Sheet: david_bivalent_annotation_clust
Annotation Cluster 1	Enrichment Score: 2.1845463098819007
Category	Term	Count	%	PValue	Genes	List Total	Pop Hits	Pop Total	Fold Enrichment	Bonferroni	Benjamini	FDR
GOTERM_BP_FAT	GO:0006955~immune response	7	7.21649	0.000198386	ENSGALG00000001077, ENSGALG00000024350, ENSGALG00000012200, ENSGALG00000013468, ENSGALG00000006407, ENSGALG00000024344, ENSGALG00000007357	38	137	5798	7.796	0.110468	0.110468	0.291929
GOTERM_BP_FAT	GO:0045087~innate immune response	3	3.09278	0.0125815	ENSGALG00000001077, ENSGALG00000012200, ENSGALG00000013468	38	27	5798	16.9532	0.99943	0.656019	17.0198
GOTERM_BP_FAT	GO:0006952~defense response	3	3.09278	0.111974	ENSGALG00000001077, ENSGALG00000012200, ENSGALG00000013468	38	90	5798	5.08596	1	0.834128	82.6204
Annotation Cluster 2	Enrichment Score: 1.6487663600383535
Category	Term	Count	%	PValue	Genes	List Total	Pop Hits	Pop Total	Fold Enrichment	Bonferroni	Benjamini	FDR
GOTERM_BP_FAT	GO:0046649~lymphocyte activation	4	4.12371	0.00796345	ENSGALG00000007669, ENSGALG00000007870, ENSGALG00000007357, ENSGALG00000014477	38	65	5798	9.38947	0.99106	0.692509	11.1138
GOTERM_BP_FAT	GO:0045321~leukocyte activation	4	4.12371	0.0113635	ENSGALG00000007669, ENSGALG00000007870, ENSGALG00000007357, ENSGALG00000014477	38	74	5798	8.24751	0.998821	0.674961	15.4987
GOTERM_BP_FAT	GO:0001775~cell activation	4	4.12371	0.0165049	ENSGALG00000007669, ENSGALG00000007870, ENSGALG00000007357, ENSGALG00000014477	38	85	5798	7.18019	0.999946	0.706945	21.7479
GOTERM_BP_FAT	GO:0030097~hemopoiesis	4	4.12371	0.0197784	ENSGALG00000001077, ENSGALG00000007669, ENSGALG00000007357, ENSGALG00000014477	38	91	5798	6.70677	0.999992	0.657496	25.4992
GOTERM_BP_FAT	GO:0048534~hemopoietic or lymphoid organ development	4	4.12371	0.0266515	ENSGALG00000001077, ENSGALG00000007669, ENSGALG00000007357, ENSGALG00000014477	38	102	5798	5.98349	1	0.735031	32.8368
GOTERM_BP_FAT	GO:0010604~positive regulation of macromolecule metabolic process	6	6.18557	0.0286885	ENSGALG00000007669, ENSGALG00000007870, ENSGALG00000013468, ENSGALG00000013818, ENSGALG00000004509, ENSGALG00000014477	38	274	5798	3.34114	1	0.733148	34.8785
GOTERM_BP_FAT	GO:0002520~immune system development	4	4.12371	0.0301493	ENSGALG00000001077, ENSGALG00000007669, ENSGALG00000007357, ENSGALG00000014477	38	107	5798	5.70389	1	0.700043	36.3068
GOTERM_BP_FAT	GO:0030098~lymphocyte differentiation	3	3.09278	0.0303694	ENSGALG00000007669, ENSGALG00000007357, ENSGALG00000014477	38	43	5798	10.645	1	0.679294	36.5195
GOTERM_BP_FAT	GO:0042110~T cell activation	3	3.09278	0.0330322	ENSGALG00000007669, ENSGALG00000007870, ENSGALG00000014477	38	45	5798	10.1719	1	0.688318	39.0404
GOTERM_BP_FAT	GO:0002521~leukocyte differentiation	3	3.09278	0.0476252	ENSGALG00000007669, ENSGALG00000007357, ENSGALG00000014477	38	55	5798	8.32249	1	0.729812	51.2776
Annotation Cluster 3	Enrichment Score: 1.6398579175050156
Category	Term	Count	%	PValue	Genes	List Total	Pop Hits	Pop Total	Fold Enrichment	Bonferroni	Benjamini	FDR
GOTERM_BP_FAT	GO:0010033~response to organic substance	5	5.15464	0.00998019	ENSGALG00000007669, ENSGALG00000012200, ENSGALG00000013468, ENSGALG00000011885, ENSGALG00000014477	38	134	5798	5.69324	0.997309	0.693819	13.7396
GOTERM_BP_FAT	GO:0010604~positive regulation of macromolecule metabolic process	6	6.18557	0.0286885	ENSGALG00000007669, ENSGALG00000007870, ENSGALG00000013468, ENSGALG00000013818, ENSGALG00000004509, ENSGALG00000014477	38	274	5798	3.34114	1	0.733148	34.8785
GOTERM_BP_FAT	GO:0044093~positive regulation of molecular function	4	4.12371	0.0420319	ENSGALG00000007870, ENSGALG00000012200, ENSGALG00000013468, ENSGALG00000014477	38	122	5798	5.00259	1	0.718255	46.8868
Annotation Cluster 4	Enrichment Score: 1.1692334713765171
Category	Term	Count	%	PValue	Genes	List Total	Pop Hits	Pop Total	Fold Enrichment	Bonferroni	Benjamini	FDR
GOTERM_BP_FAT	GO:0070085~glycosylation	3	3.09278	0.046075	ENSGALG00000005550, ENSGALG00000015252, ENSGALG00000014477	38	54	5798	8.47661	1	0.734266	50.0959
GOTERM_BP_FAT	GO:0006486~protein amino acid glycosylation	3	3.09278	0.046075	ENSGALG00000005550, ENSGALG00000015252, ENSGALG00000014477	38	54	5798	8.47661	1	0.734266	50.0959
GOTERM_BP_FAT	GO:0043413~biopolymer glycosylation	3	3.09278	0.046075	ENSGALG00000005550, ENSGALG00000015252, ENSGALG00000014477	38	54	5798	8.47661	1	0.734266	50.0959
GOTERM_BP_FAT	GO:0009101~glycoprotein biosynthetic process	3	3.09278	0.0556563	ENSGALG00000005550, ENSGALG00000015252, ENSGALG00000014477	38	60	5798	7.62895	1	0.727326	56.9934
GOTERM_BP_FAT	GO:0009100~glycoprotein metabolic process	3	3.09278	0.0676338	ENSGALG00000005550, ENSGALG00000015252, ENSGALG00000014477	38	67	5798	6.83189	1	0.736268	64.3673
GOTERM_CC_FAT	GO:0031090~organelle membrane	5	5.15464	0.123709	ENSGALG00000016485, ENSGALG00000003745, ENSGALG00000005550, ENSGALG00000015252, ENSGALG00000014477	27	284	3811	2.485	0.999998	0.999998	76.8453
GOTERM_CC_FAT	GO:0012505~endomembrane system	4	4.12371	0.143513	ENSGALG00000003745, ENSGALG00000005550, ENSGALG00000015252, ENSGALG00000014477	27	194	3811	2.91027	1	0.993977	82.0253
Annotation Cluster 5	Enrichment Score: 1.1590029316201944
Category	Term	Count	%	PValue	Genes	List Total	Pop Hits	Pop Total	Fold Enrichment	Bonferroni	Benjamini	FDR
GOTERM_BP_FAT	GO:0010604~positive regulation of macromolecule metabolic process	6	6.18557	0.0286885	ENSGALG00000007669, ENSGALG00000007870, ENSGALG00000013468, ENSGALG00000013818, ENSGALG00000004509, ENSGALG00000014477	38	274	5798	3.34114	1	0.733148	34.8785
GOTERM_BP_FAT	GO:0009967~positive regulation of signal transduction	3	3.09278	0.103793	ENSGALG00000013468, ENSGALG00000013818, ENSGALG00000014477	38	86	5798	5.32252	1	0.825775	80.1058
GOTERM_BP_FAT	GO:0010647~positive regulation of cell communication	3	3.09278	0.111974	ENSGALG00000013468, ENSGALG00000013818, ENSGALG00000014477	38	90	5798	5.08596	1	0.834128	82.6204
Annotation Cluster 6	Enrichment Score: 0.9983123237079523
Category	Term	Count	%	PValue	Genes	List Total	Pop Hits	Pop Total	Fold Enrichment	Bonferroni	Benjamini	FDR
GOTERM_BP_FAT	GO:0000122~negative regulation of transcription from RNA polymerase II promoter	4	4.12371	0.00608414	ENSGALG00000007669, ENSGALG00000007870, ENSGALG00000013818, ENSGALG00000007357	38	59	5798	10.3443	0.972693	0.834751	8.60005
GOTERM_BP_FAT	GO:0046649~lymphocyte activation	4	4.12371	0.00796345	ENSGALG00000007669, ENSGALG00000007870, ENSGALG00000007357, ENSGALG00000014477	38	65	5798	9.38947	0.99106	0.692509	11.1138
GOTERM_BP_FAT	GO:0045321~leukocyte activation	4	4.12371	0.0113635	ENSGALG00000007669, ENSGALG00000007870, ENSGALG00000007357, ENSGALG00000014477	38	74	5798	8.24751	0.998821	0.674961	15.4987
GOTERM_BP_FAT	GO:0001775~cell activation	4	4.12371	0.0165049	ENSGALG00000007669, ENSGALG00000007870, ENSGALG00000007357, ENSGALG00000014477	38	85	5798	7.18019	0.999946	0.706945	21.7479
GOTERM_BP_FAT	GO:0045892~negative regulation of transcription, DNA-dependent	4	4.12371	0.017559	ENSGALG00000007669, ENSGALG00000007870, ENSGALG00000013818, ENSGALG00000007357	38	87	5798	7.01512	0.999971	0.686926	22.9746
GOTERM_BP_FAT	GO:0051253~negative regulation of RNA metabolic process	4	4.12371	0.0192096	ENSGALG00000007669, ENSGALG00000007870, ENSGALG00000013818, ENSGALG00000007357	38	90	5798	6.78129	0.999989	0.681583	24.8597
GOTERM_BP_FAT	GO:0010604~positive regulation of macromolecule metabolic process	6	6.18557	0.0286885	ENSGALG00000007669, ENSGALG00000007870, ENSGALG00000013468, ENSGALG00000013818, ENSGALG00000004509, ENSGALG00000014477	38	274	5798	3.34114	1	0.733148	34.8785
GOTERM_BP_FAT	GO:0016481~negative regulation of transcription	4	4.12371	0.0378413	ENSGALG00000007669, ENSGALG00000007870, ENSGALG00000013818, ENSGALG00000007357	38	117	5798	5.21637	1	0.7176	43.3584
GOTERM_MF_FAT	GO:0030528~transcription regulator activity	9	9.27835	0.0406903	ENSGALG00000007669, ENSGALG00000007870, ENSGALG00000022994, ENSGALG00000005992, ENSGALG00000013818, ENSGALG00000004509, ENSGALG00000007357, ENSGALG00000016308, ENSGALG00000000991	42	642	6610	2.20628	0.987245	0.887062	37.2062
GOTERM_BP_FAT	GO:0010629~negative regulation of gene expression	4	4.12371	0.0501434	ENSGALG00000007669, ENSGALG00000007870, ENSGALG00000013818, ENSGALG00000007357	38	131	5798	4.6589	1	0.732773	53.1418
GOTERM_BP_FAT	GO:0010557~positive regulation of macromolecule biosynthetic process	5	5.15464	0.0536176	ENSGALG00000007669, ENSGALG00000007870, ENSGALG00000013468, ENSGALG00000013818, ENSGALG00000004509	38	225	5798	3.39064	1	0.741989	55.6048
GOTERM_BP_FAT	GO:0045934~negative regulation of nucleobase, nucleoside, nucleotide and nucleic acid metabolic process	4	4.12371	0.053979	ENSGALG00000007669, ENSGALG00000007870, ENSGALG00000013818, ENSGALG00000007357	38	135	5798	4.52086	1	0.730065	55.854
GOTERM_BP_FAT	GO:0051172~negative regulation of nitrogen compound metabolic process	4	4.12371	0.055949	ENSGALG00000007669, ENSGALG00000007870, ENSGALG00000013818, ENSGALG00000007357	38	137	5798	4.45486	1	0.715813	57.1894
GOTERM_MF_FAT	GO:0003700~transcription factor activity	7	7.21649	0.0575322	ENSGALG00000007669, ENSGALG00000007870, ENSGALG00000022994, ENSGALG00000013818, ENSGALG00000007357, ENSGALG00000016308, ENSGALG00000000991	42	451	6610	2.44272	0.998014	0.711864	48.5064
GOTERM_BP_FAT	GO:0031328~positive regulation of cellular biosynthetic process	5	5.15464	0.0587836	ENSGALG00000007669, ENSGALG00000007870, ENSGALG00000013468, ENSGALG00000013818, ENSGALG00000004509	38	232	5798	3.28834	1	0.721003	59.0449
GOTERM_BP_FAT	GO:0009891~positive regulation of biosynthetic process	5	5.15464	0.059543	ENSGALG00000007669, ENSGALG00000007870, ENSGALG00000013468, ENSGALG00000013818, ENSGALG00000004509	38	233	5798	3.27423	1	0.713196	59.5292
GOTERM_BP_FAT	GO:0010558~negative regulation of macromolecule biosynthetic process	4	4.12371	0.0631142	ENSGALG00000007669, ENSGALG00000007870, ENSGALG00000013818, ENSGALG00000007357	38	144	5798	4.2383	1	0.722559	61.7356
GOTERM_BP_FAT	GO:0031327~negative regulation of cellular biosynthetic process	4	4.12371	0.0684842	ENSGALG00000007669, ENSGALG00000007870, ENSGALG00000013818, ENSGALG00000007357	38	149	5798	4.09608	1	0.729639	64.8432
GOTERM_BP_FAT	GO:0009890~negative regulation of biosynthetic process	4	4.12371	0.0718047	ENSGALG00000007669, ENSGALG00000007870, ENSGALG00000013818, ENSGALG00000007357	38	152	5798	4.01524	1	0.72556	66.6453
GOTERM_BP_FAT	GO:0010605~negative regulation of macromolecule metabolic process	4	4.12371	0.111499	ENSGALG00000007669, ENSGALG00000007870, ENSGALG00000013818, ENSGALG00000007357	38	184	5798	3.31693	1	0.840469	82.483
GOTERM_BP_FAT	GO:0045941~positive regulation of transcription	4	4.12371	0.123945	ENSGALG00000007669, ENSGALG00000007870, ENSGALG00000013818, ENSGALG00000004509	38	193	5798	3.16226	1	0.851059	85.7706
GOTERM_BP_FAT	GO:0010628~positive regulation of gene expression	4	4.12371	0.132519	ENSGALG00000007669, ENSGALG00000007870, ENSGALG00000013818, ENSGALG00000004509	38	199	5798	3.06691	1	0.864262	87.6904
GOTERM_BP_FAT	GO:0006357~regulation of transcription from RNA polymerase II promoter	4	4.12371	0.142785	ENSGALG00000007669, ENSGALG00000007870, ENSGALG00000013818, ENSGALG00000007357	38	206	5798	2.9627	1	0.867343	89.671
GOTERM_BP_FAT	GO:0045935~positive regulation of nucleobase, nucleoside, nucleotide and nucleic acid metabolic process	4	4.12371	0.157909	ENSGALG00000007669, ENSGALG00000007870, ENSGALG00000013818, ENSGALG00000004509	38	216	5798	2.82554	1	0.884385	92.0541
GOTERM_BP_FAT	GO:0045449~regulation of transcription	9	9.27835	0.167151	ENSGALG00000007669, ENSGALG00000007870, ENSGALG00000013468, ENSGALG00000022994, ENSGALG00000005992, ENSGALG00000013818, ENSGALG00000004509, ENSGALG00000007357, ENSGALG00000016308	38	853	5798	1.60986	1	0.884474	93.2466
GOTERM_BP_FAT	GO:0051173~positive regulation of nitrogen compound metabolic process	4	4.12371	0.167223	ENSGALG00000007669, ENSGALG00000007870, ENSGALG00000013818, ENSGALG00000004509	38	222	5798	2.74917	1	0.8796	93.2552
GOTERM_BP_FAT	GO:0042127~regulation of cell proliferation	4	4.12371	0.1815	ENSGALG00000007870, ENSGALG00000005069, ENSGALG00000007357, ENSGALG00000016308	38	231	5798	2.64206	1	0.892423	94.7723
GOTERM_BP_FAT	GO:0006355~regulation of transcription, DNA-dependent	7	7.21649	0.206151	ENSGALG00000007669, ENSGALG00000007870, ENSGALG00000022994, ENSGALG00000005992, ENSGALG00000013818, ENSGALG00000007357, ENSGALG00000016308	38	628	5798	1.70072	1	0.919732	96.6687
GOTERM_BP_FAT	GO:0051252~regulation of RNA metabolic process	7	7.21649	0.216534	ENSGALG00000007669, ENSGALG00000007870, ENSGALG00000022994, ENSGALG00000005992, ENSGALG00000013818, ENSGALG00000007357, ENSGALG00000016308	38	638	5798	1.67406	1	0.927034	97.2562
GOTERM_MF_FAT	GO:0003677~DNA binding	8	8.24742	0.270994	ENSGALG00000007669, ENSGALG00000007870, ENSGALG00000022994, ENSGALG00000013818, ENSGALG00000007357, ENSGALG00000003723, ENSGALG00000016308, ENSGALG00000000991	42	851	6610	1.47949	1	0.858042	97.0999
GOTERM_BP_FAT	GO:0042981~regulation of apoptosis	3	3.09278	0.387563	ENSGALG00000007870, ENSGALG00000013818, ENSGALG00000007357	38	209	5798	2.19013	1	0.991944	99.9272
GOTERM_BP_FAT	GO:0043067~regulation of programmed cell death	3	3.09278	0.396726	ENSGALG00000007870, ENSGALG00000013818, ENSGALG00000007357	38	213	5798	2.149	1	0.992465	99.9417
GOTERM_BP_FAT	GO:0010941~regulation of cell death	3	3.09278	0.399008	ENSGALG00000007870, ENSGALG00000013818, ENSGALG00000007357	38	214	5798	2.13896	1	0.992135	99.9448
GOTERM_BP_FAT	GO:0006350~transcription	4	4.12371	0.40595	ENSGALG00000007870, ENSGALG00000007357, ENSGALG00000016308, ENSGALG00000000991	38	360	5798	1.69532	1	0.992382	99.9535
GOTERM_MF_FAT	GO:0043565~sequence-specific DNA binding	3	3.09278	0.642303	ENSGALG00000007870, ENSGALG00000022994, ENSGALG00000007357	42	347	6610	1.36064	1	0.996591	99.999
SP_PIR_KEYWORDS	nucleus	6	6.18557	0.762407	ENSGALG00000007870, ENSGALG00000012200, ENSGALG00000022994, ENSGALG00000004509, ENSGALG00000007357, ENSGALG00000016308	30	708	3361	0.949435	1	0.999801	100
SP_PIR_KEYWORDS	Transcription	3	3.09278	0.783281	ENSGALG00000007870, ENSGALG00000007357, ENSGALG00000016308	30	323	3361	1.04056	1	0.999641	100
SP_PIR_KEYWORDS	transcription regulation	3	3.09278	0.796572	ENSGALG00000007870, ENSGALG00000007357, ENSGALG00000016308	30	332	3361	1.01235	1	0.99958	100
SP_PIR_KEYWORDS	dna-binding	3	3.09278	0.878254	ENSGALG00000022994, ENSGALG00000007357, ENSGALG00000016308	30	402	3361	0.83607	1	0.99984	100
Annotation Cluster 7	Enrichment Score: 0.8787352001670722
Category	Term	Count	%	PValue	Genes	List Total	Pop Hits	Pop Total	Fold Enrichment	Bonferroni	Benjamini	FDR
GOTERM_BP_FAT	GO:0044093~positive regulation of molecular function	4	4.12371	0.0420319	ENSGALG00000007870, ENSGALG00000012200, ENSGALG00000013468, ENSGALG00000014477	38	122	5798	5.00259	1	0.718255	46.8868
GOTERM_MF_FAT	GO:0042803~protein homodimerization activity	3	3.09278	0.102974	ENSGALG00000007870, ENSGALG00000012200, ENSGALG00000014477	42	88	6610	5.36526	0.999989	0.680514	70.3956
GOTERM_BP_FAT	GO:0043085~positive regulation of catalytic activity	3	3.09278	0.148444	ENSGALG00000007870, ENSGALG00000012200, ENSGALG00000014477	38	107	5798	4.27791	1	0.872676	90.6314
GOTERM_MF_FAT	GO:0042802~identical protein binding	3	3.09278	0.240549	ENSGALG00000007870, ENSGALG00000012200, ENSGALG00000014477	42	151	6610	3.12677	1	0.873016	95.4138
GOTERM_MF_FAT	GO:0046983~protein dimerization activity	3	3.09278	0.261368	ENSGALG00000007870, ENSGALG00000012200, ENSGALG00000014477	42	160	6610	2.95089	1	0.88005	96.6408
Annotation Cluster 8	Enrichment Score: 0.8513835746495764
Category	Term	Count	%	PValue	Genes	List Total	Pop Hits	Pop Total	Fold Enrichment	Bonferroni	Benjamini	FDR
SP_PIR_KEYWORDS	actin-binding	3	3.09278	0.078075	ENSGALG00000002647, ENSGALG00000010410, ENSGALG00000004719	30	54	3361	6.22407	0.998826	0.965734	58.1267
GOTERM_MF_FAT	GO:0003779~actin binding	3	3.09278	0.135598	ENSGALG00000002647, ENSGALG00000010410, ENSGALG00000004719	42	104	6610	4.53984	1	0.691782	80.4504
GOTERM_MF_FAT	GO:0008092~cytoskeletal protein binding	3	3.09278	0.263684	ENSGALG00000002647, ENSGALG00000010410, ENSGALG00000004719	42	161	6610	2.93256	1	0.865845	96.757
Annotation Cluster 9	Enrichment Score: 0.8216868994182168
Category	Term	Count	%	PValue	Genes	List Total	Pop Hits	Pop Total	Fold Enrichment	Bonferroni	Benjamini	FDR
GOTERM_BP_FAT	GO:0006915~apoptosis	3	3.09278	0.13529	ENSGALG00000016485, ENSGALG00000007870, ENSGALG00000006407	38	101	5798	4.53205	1	0.863917	88.2573
GOTERM_BP_FAT	GO:0012501~programmed cell death	3	3.09278	0.141832	ENSGALG00000016485, ENSGALG00000007870, ENSGALG00000006407	38	104	5798	4.40132	1	0.871394	89.5005
GOTERM_BP_FAT	GO:0008219~cell death	3	3.09278	0.161854	ENSGALG00000016485, ENSGALG00000007870, ENSGALG00000006407	38	113	5798	4.05077	1	0.885851	92.5853
GOTERM_BP_FAT	GO:0016265~death	3	3.09278	0.166375	ENSGALG00000016485, ENSGALG00000007870, ENSGALG00000006407	38	115	5798	3.98032	1	0.888205	93.1533
Annotation Cluster 10	Enrichment Score: 0.7991165655985463
Category	Term	Count	%	PValue	Genes	List Total	Pop Hits	Pop Total	Fold Enrichment	Bonferroni	Benjamini	FDR
GOTERM_MF_FAT	GO:0046872~metal ion binding	16	16.4948	0.0868436	ENSGALG00000011162, ENSGALG00000007357, ENSGALG00000011885, ENSGALG00000017219, ENSGALG00000016502, ENSGALG00000012032, ENSGALG00000002568, ENSGALG00000014477, ENSGALG00000005940, ENSGALG00000015988, ENSGALG00000007669, ENSGALG00000012200, ENSGALG00000005069, ENSGALG00000002647, ENSGALG00000004719, ENSGALG00000000869	42	1715	6610	1.46828	0.999928	0.796042	63.8543
GOTERM_MF_FAT	GO:0043169~cation binding	16	16.4948	0.095911	ENSGALG00000011162, ENSGALG00000007357, ENSGALG00000011885, ENSGALG00000017219, ENSGALG00000016502, ENSGALG00000012032, ENSGALG00000002568, ENSGALG00000014477, ENSGALG00000005940, ENSGALG00000015988, ENSGALG00000007669, ENSGALG00000012200, ENSGALG00000005069, ENSGALG00000002647, ENSGALG00000004719, ENSGALG00000000869	42	1739	6610	1.44801	0.999975	0.779622	67.677
GOTERM_MF_FAT	GO:0043167~ion binding	16	16.4948	0.0986709	ENSGALG00000011162, ENSGALG00000007357, ENSGALG00000011885, ENSGALG00000017219, ENSGALG00000016502, ENSGALG00000012032, ENSGALG00000002568, ENSGALG00000014477, ENSGALG00000005940, ENSGALG00000015988, ENSGALG00000007669, ENSGALG00000012200, ENSGALG00000005069, ENSGALG00000002647, ENSGALG00000004719, ENSGALG00000000869	42	1746	6610	1.44221	0.999982	0.744233	68.7653
GOTERM_MF_FAT	GO:0046914~transition metal ion binding	12	12.3711	0.100391	ENSGALG00000005940, ENSGALG00000015988, ENSGALG00000007669, ENSGALG00000012200, ENSGALG00000005069, ENSGALG00000011162, ENSGALG00000007357, ENSGALG00000017219, ENSGALG00000002568, ENSGALG00000016502, ENSGALG00000014477, ENSGALG00000000869	42	1180	6610	1.60048	0.999985	0.708953	69.4264
GOTERM_MF_FAT	GO:0008270~zinc ion binding	10	10.3093	0.128113	ENSGALG00000005940, ENSGALG00000015988, ENSGALG00000007669, ENSGALG00000012200, ENSGALG00000007357, ENSGALG00000017219, ENSGALG00000002568, ENSGALG00000016502, ENSGALG00000014477, ENSGALG00000000869	42	956	6610	1.64624	0.999999	0.698682	78.4683
SP_PIR_KEYWORDS	zinc	4	4.12371	0.451313	ENSGALG00000015988, ENSGALG00000012200, ENSGALG00000007357, ENSGALG00000000869	30	285	3361	1.5724	1	0.998025	99.8384
SP_PIR_KEYWORDS	metal-binding	5	5.15464	0.5341	ENSGALG00000015988, ENSGALG00000012200, ENSGALG00000005069, ENSGALG00000007357, ENSGALG00000000869	30	438	3361	1.27892	1	0.998235	99.972
Annotation Cluster 11	Enrichment Score: 0.7826547769528543
Category	Term	Count	%	PValue	Genes	List Total	Pop Hits	Pop Total	Fold Enrichment	Bonferroni	Benjamini	FDR
GOTERM_BP_FAT	GO:0070271~protein complex biogenesis	3	3.09278	0.11822	ENSGALG00000007870, ENSGALG00000012200, ENSGALG00000000991	38	93	5798	4.9219	1	0.843661	84.3371
GOTERM_BP_FAT	GO:0006461~protein complex assembly	3	3.09278	0.11822	ENSGALG00000007870, ENSGALG00000012200, ENSGALG00000000991	38	93	5798	4.9219	1	0.843661	84.3371
GOTERM_BP_FAT	GO:0065003~macromolecular complex assembly	3	3.09278	0.219726	ENSGALG00000007870, ENSGALG00000012200, ENSGALG00000000991	38	138	5798	3.31693	1	0.92676	97.4164
GOTERM_BP_FAT	GO:0043933~macromolecular complex subunit organization	3	3.09278	0.241057	ENSGALG00000007870, ENSGALG00000012200, ENSGALG00000000991	38	147	5798	3.11386	1	0.939544	98.2827
Annotation Cluster 12	Enrichment Score: 0.7588280069790352
Category	Term	Count	%	PValue	Genes	List Total	Pop Hits	Pop Total	Fold Enrichment	Bonferroni	Benjamini	FDR
GOTERM_BP_FAT	GO:0007264~small GTPase mediated signal transduction	5	5.15464	0.00720804	ENSGALG00000016485, ENSGALG00000001545, ENSGALG00000009790, ENSGALG00000007357, ENSGALG00000024049	38	122	5798	6.25324	0.985992	0.758942	10.1112
GOTERM_MF_FAT	GO:0005525~GTP binding	5	5.15464	0.0400909	ENSGALG00000016485, ENSGALG00000001545, ENSGALG00000012200, ENSGALG00000009790, ENSGALG00000024049	42	210	6610	3.74717	0.986381	0.986381	36.7654
GOTERM_MF_FAT	GO:0032561~guanyl ribonucleotide binding	5	5.15464	0.0412861	ENSGALG00000016485, ENSGALG00000001545, ENSGALG00000012200, ENSGALG00000009790, ENSGALG00000024049	42	212	6610	3.71181	0.988051	0.771379	37.6417
GOTERM_MF_FAT	GO:0019001~guanyl nucleotide binding	5	5.15464	0.0425017	ENSGALG00000016485, ENSGALG00000001545, ENSGALG00000012200, ENSGALG00000009790, ENSGALG00000024049	42	214	6610	3.67713	0.989541	0.680204	38.5216
GOTERM_BP_FAT	GO:0007242~intracellular signaling cascade	6	6.18557	0.089892	ENSGALG00000016485, ENSGALG00000001545, ENSGALG00000001077, ENSGALG00000009790, ENSGALG00000007357, ENSGALG00000024049	38	378	5798	2.42189	1	0.795627	75.0412
GOTERM_BP_FAT	GO:0015031~protein transport	4	4.12371	0.170365	ENSGALG00000001545, ENSGALG00000009790, ENSGALG00000007357, ENSGALG00000024049	38	224	5798	2.72462	1	0.879862	93.6206
GOTERM_BP_FAT	GO:0045184~establishment of protein localization	4	4.12371	0.170365	ENSGALG00000001545, ENSGALG00000009790, ENSGALG00000007357, ENSGALG00000024049	38	224	5798	2.72462	1	0.879862	93.6206
SP_PIR_KEYWORDS	gtp-binding	3	3.09278	0.17507	ENSGALG00000016485, ENSGALG00000012200, ENSGALG00000009790	30	88	3361	3.81932	1	0.959024	87.2667
GOTERM_BP_FAT	GO:0008104~protein localization	4	4.12371	0.227886	ENSGALG00000001545, ENSGALG00000009790, ENSGALG00000007357, ENSGALG00000024049	38	259	5798	2.35643	1	0.931229	97.7871
GOTERM_MF_FAT	GO:0032553~ribonucleotide binding	6	6.18557	0.806018	ENSGALG00000016485, ENSGALG00000001545, ENSGALG00000012200, ENSGALG00000009790, ENSGALG00000024049, ENSGALG00000002816	42	1055	6610	0.895058	1	0.999818	100
GOTERM_MF_FAT	GO:0032555~purine ribonucleotide binding	6	6.18557	0.806018	ENSGALG00000016485, ENSGALG00000001545, ENSGALG00000012200, ENSGALG00000009790, ENSGALG00000024049, ENSGALG00000002816	42	1055	6610	0.895058	1	0.999818	100
GOTERM_MF_FAT	GO:0017076~purine nucleotide binding	6	6.18557	0.838835	ENSGALG00000016485, ENSGALG00000001545, ENSGALG00000012200, ENSGALG00000009790, ENSGALG00000024049, ENSGALG00000002816	42	1105	6610	0.854557	1	0.999891	100
SP_PIR_KEYWORDS	nucleotide-binding	3	3.09278	0.890595	ENSGALG00000016485, ENSGALG00000012200, ENSGALG00000009790	30	416	3361	0.807933	1	0.999841	100
GOTERM_MF_FAT	GO:0000166~nucleotide binding	6	6.18557	0.928708	ENSGALG00000016485, ENSGALG00000001545, ENSGALG00000012200, ENSGALG00000009790, ENSGALG00000024049, ENSGALG00000002816	42	1304	6610	0.724145	1	0.999997	100
Annotation Cluster 13	Enrichment Score: 0.6816279446288108
Category	Term	Count	%	PValue	Genes	List Total	Pop Hits	Pop Total	Fold Enrichment	Bonferroni	Benjamini	FDR
SP_PIR_KEYWORDS	calcium binding	3	3.09278	0.0437474	ENSGALG00000002647, ENSGALG00000004719, ENSGALG00000011885	30	39	3361	8.61795	0.975592	0.975592	38.0618
SP_PIR_KEYWORDS	calcium	3	3.09278	0.423584	ENSGALG00000002647, ENSGALG00000004719, ENSGALG00000011885	30	166	3361	2.0247	1	0.998545	99.726
GOTERM_MF_FAT	GO:0005509~calcium ion binding	4	4.12371	0.486658	ENSGALG00000002647, ENSGALG00000004719, ENSGALG00000011885, ENSGALG00000012032	42	419	6610	1.50244	1	0.979549	99.943
Annotation Cluster 14	Enrichment Score: 0.45123561549243435
Category	Term	Count	%	PValue	Genes	List Total	Pop Hits	Pop Total	Fold Enrichment	Bonferroni	Benjamini	FDR
GOTERM_CC_FAT	GO:0070013~intracellular organelle lumen	4	4.12371	0.322807	ENSGALG00000007870, ENSGALG00000004509, ENSGALG00000014477, ENSGALG00000000991	27	293	3811	1.92694	1	0.99839	98.6678
GOTERM_CC_FAT	GO:0043233~organelle lumen	4	4.12371	0.322807	ENSGALG00000007870, ENSGALG00000004509, ENSGALG00000014477, ENSGALG00000000991	27	293	3811	1.92694	1	0.99839	98.6678
GOTERM_CC_FAT	GO:0005886~plasma membrane	7	7.21649	0.323978	ENSGALG00000016485, ENSGALG00000007870, ENSGALG00000024350, ENSGALG00000024344, ENSGALG00000004719, ENSGALG00000014477, ENSGALG00000000991	27	688	3811	1.4361	1	0.996063	98.6931
GOTERM_CC_FAT	GO:0031974~membrane-enclosed lumen	4	4.12371	0.340174	ENSGALG00000007870, ENSGALG00000004509, ENSGALG00000014477, ENSGALG00000000991	27	302	3811	1.86951	1	0.994173	99.001
GOTERM_CC_FAT	GO:0005654~nucleoplasm	3	3.09278	0.347122	ENSGALG00000007870, ENSGALG00000004509, ENSGALG00000000991	27	179	3811	2.36561	1	0.990813	99.1115
GOTERM_CC_FAT	GO:0031981~nuclear lumen	3	3.09278	0.492041	ENSGALG00000007870, ENSGALG00000004509, ENSGALG00000000991	27	239	3811	1.77173	1	0.998776	99.9449
Annotation Cluster 15	Enrichment Score: 0.28379932240189
Category	Term	Count	%	PValue	Genes	List Total	Pop Hits	Pop Total	Fold Enrichment	Bonferroni	Benjamini	FDR
GOTERM_CC_FAT	GO:0005794~Golgi apparatus	4	4.12371	0.168159	ENSGALG00000005550, ENSGALG00000009790, ENSGALG00000001285, ENSGALG00000015252	27	209	3811	2.7014	1	0.97389	86.9929
SP_PIR_KEYWORDS	golgi apparatus	3	3.09278	0.190694	ENSGALG00000005550, ENSGALG00000009790, ENSGALG00000015252	30	93	3361	3.61398	1	0.946433	89.6244
SP_PIR_KEYWORDS	membrane	8	8.24742	0.535381	ENSGALG00000016485, ENSGALG00000013468, ENSGALG00000005069, ENSGALG00000005550, ENSGALG00000009790, ENSGALG00000001285, ENSGALG00000015252, ENSGALG00000001837	30	787	3361	1.13884	1	0.996923	99.9728
SP_PIR_KEYWORDS	transmembrane	6	6.18557	0.772969	ENSGALG00000013468, ENSGALG00000024344, ENSGALG00000005550, ENSGALG00000001285, ENSGALG00000015252, ENSGALG00000001837	30	717	3361	0.937517	1	0.999726	100
GOTERM_CC_FAT	GO:0031224~intrinsic to membrane	9	9.27835	0.8735	ENSGALG00000008337, ENSGALG00000001077, ENSGALG00000013468, ENSGALG00000024344, ENSGALG00000005550, ENSGALG00000009790, ENSGALG00000001285, ENSGALG00000015252, ENSGALG00000001837	27	1514	3811	0.839058	1	1	100
UP_SEQ_FEATURE	transmembrane region	3	3.09278	0.918398	ENSGALG00000005550, ENSGALG00000001285, ENSGALG00000001837	21	405	2121	0.748148	1	1	100
GOTERM_CC_FAT	GO:0016021~integral to membrane	7	7.21649	0.96879	ENSGALG00000008337, ENSGALG00000013468, ENSGALG00000024344, ENSGALG00000005550, ENSGALG00000001285, ENSGALG00000015252, ENSGALG00000001837	27	1461	3811	0.676274	1	1	100

## Sheet: top 5 clusters
Annotation Cluster 1	Enrichment Score: 2.1845463098819007
Category	Term	Count	%	PValue	Genes	List Total	Pop Hits	Pop Total	Fold Enrichment	Bonferroni	Benjamini	FDR
GOTERM_BP_FAT	GO:0006955~immune response	7	7.21649	0.000198386	ENSGALG00000001077, ENSGALG00000024350, ENSGALG00000012200, ENSGALG00000013468, ENSGALG00000006407, ENSGALG00000024344, ENSGALG00000007357	38	137	5798	7.796	0.110468	0.110468	0.291929
GOTERM_BP_FAT	GO:0045087~innate immune response	3	3.09278	0.0125815	ENSGALG00000001077, ENSGALG00000012200, ENSGALG00000013468	38	27	5798	16.9532	0.99943	0.656019	17.0198
GOTERM_BP_FAT	GO:0006952~defense response	3	3.09278	0.111974	ENSGALG00000001077, ENSGALG00000012200, ENSGALG00000013468	38	90	5798	5.08596	1	0.834128	82.6204
Annotation Cluster 2	Enrichment Score: 1.6487663600383535
Category	Term	Count	%	PValue	Genes	List Total	Pop Hits	Pop Total	Fold Enrichment	Bonferroni	Benjamini	FDR
GOTERM_BP_FAT	GO:0046649~lymphocyte activation	4	4.12371	0.00796345	ENSGALG00000007669, ENSGALG00000007870, ENSGALG00000007357, ENSGALG00000014477	38	65	5798	9.38947	0.99106	0.692509	11.1138
GOTERM_BP_FAT	GO:0045321~leukocyte activation	4	4.12371	0.0113635	ENSGALG00000007669, ENSGALG00000007870, ENSGALG00000007357, ENSGALG00000014477	38	74	5798	8.24751	0.998821	0.674961	15.4987
GOTERM_BP_FAT	GO:0001775~cell activation	4	4.12371	0.0165049	ENSGALG00000007669, ENSGALG00000007870, ENSGALG00000007357, ENSGALG00000014477	38	85	5798	7.18019	0.999946	0.706945	21.7479
GOTERM_BP_FAT	GO:0030097~hemopoiesis	4	4.12371	0.0197784	ENSGALG00000001077, ENSGALG00000007669, ENSGALG00000007357, ENSGALG00000014477	38	91	5798	6.70677	0.999992	0.657496	25.4992
GOTERM_BP_FAT	GO:0048534~hemopoietic or lymphoid organ development	4	4.12371	0.0266515	ENSGALG00000001077, ENSGALG00000007669, ENSGALG00000007357, ENSGALG00000014477	38	102	5798	5.98349	1	0.735031	32.8368
GOTERM_BP_FAT	GO:0010604~positive regulation of macromolecule metabolic process	6	6.18557	0.0286885	ENSGALG00000007669, ENSGALG00000007870, ENSGALG00000013468, ENSGALG00000013818, ENSGALG00000004509, ENSGALG00000014477	38	274	5798	3.34114	1	0.733148	34.8785
GOTERM_BP_FAT	GO:0002520~immune system development	4	4.12371	0.0301493	ENSGALG00000001077, ENSGALG00000007669, ENSGALG00000007357, ENSGALG00000014477	38	107	5798	5.70389	1	0.700043	36.3068
GOTERM_BP_FAT	GO:0030098~lymphocyte differentiation	3	3.09278	0.0303694	ENSGALG00000007669, ENSGALG00000007357, ENSGALG00000014477	38	43	5798	10.645	1	0.679294	36.5195
GOTERM_BP_FAT	GO:0042110~T cell activation	3	3.09278	0.0330322	ENSGALG00000007669, ENSGALG00000007870, ENSGALG00000014477	38	45	5798	10.1719	1	0.688318	39.0404
GOTERM_BP_FAT	GO:0002521~leukocyte differentiation	3	3.09278	0.0476252	ENSGALG00000007669, ENSGALG00000007357, ENSGALG00000014477	38	55	5798	8.32249	1	0.729812	51.2776
Annotation Cluster 3	Enrichment Score: 1.6398579175050156
Category	Term	Count	%	PValue	Genes	List Total	Pop Hits	Pop Total	Fold Enrichment	Bonferroni	Benjamini	FDR
GOTERM_BP_FAT	GO:0010033~response to organic substance	5	5.15464	0.00998019	ENSGALG00000007669, ENSGALG00000012200, ENSGALG00000013468, ENSGALG00000011885, ENSGALG00000014477	38	134	5798	5.69324	0.997309	0.693819	13.7396
GOTERM_BP_FAT	GO:0010604~positive regulation of macromolecule metabolic process	6	6.18557	0.0286885	ENSGALG00000007669, ENSGALG00000007870, ENSGALG00000013468, ENSGALG00000013818, ENSGALG00000004509, ENSGALG00000014477	38	274	5798	3.34114	1	0.733148	34.8785
GOTERM_BP_FAT	GO:0044093~positive regulation of molecular function	4	4.12371	0.0420319	ENSGALG00000007870, ENSGALG00000012200, ENSGALG00000013468, ENSGALG00000014477	38	122	5798	5.00259	1	0.718255	46.8868
Annotation Cluster 4	Enrichment Score: 1.1692334713765171
Category	Term	Count	%	PValue	Genes	List Total	Pop Hits	Pop Total	Fold Enrichment	Bonferroni	Benjamini	FDR
GOTERM_BP_FAT	GO:0070085~glycosylation	3	3.09278	0.046075	ENSGALG00000005550, ENSGALG00000015252, ENSGALG00000014477	38	54	5798	8.47661	1	0.734266	50.0959
GOTERM_BP_FAT	GO:0006486~protein amino acid glycosylation	3	3.09278	0.046075	ENSGALG00000005550, ENSGALG00000015252, ENSGALG00000014477	38	54	5798	8.47661	1	0.734266	50.0959
GOTERM_BP_FAT	GO:0043413~biopolymer glycosylation	3	3.09278	0.046075	ENSGALG00000005550, ENSGALG00000015252, ENSGALG00000014477	38	54	5798	8.47661	1	0.734266	50.0959
GOTERM_BP_FAT	GO:0009101~glycoprotein biosynthetic process	3	3.09278	0.0556563	ENSGALG00000005550, ENSGALG00000015252, ENSGALG00000014477	38	60	5798	7.62895	1	0.727326	56.9934
GOTERM_BP_FAT	GO:0009100~glycoprotein metabolic process	3	3.09278	0.0676338	ENSGALG00000005550, ENSGALG00000015252, ENSGALG00000014477	38	67	5798	6.83189	1	0.736268	64.3673
GOTERM_CC_FAT	GO:0031090~organelle membrane	5	5.15464	0.123709	ENSGALG00000016485, ENSGALG00000003745, ENSGALG00000005550, ENSGALG00000015252, ENSGALG00000014477	27	284	3811	2.485	0.999998	0.999998	76.8453
GOTERM_CC_FAT	GO:0012505~endomembrane system	4	4.12371	0.143513	ENSGALG00000003745, ENSGALG00000005550, ENSGALG00000015252, ENSGALG00000014477	27	194	3811	2.91027	1	0.993977	82.0253
Annotation Cluster 5	Enrichment Score: 1.1590029316201944
Category	Term	Count	%	PValue	Genes	List Total	Pop Hits	Pop Total	Fold Enrichment	Bonferroni	Benjamini	FDR
GOTERM_BP_FAT	GO:0010604~positive regulation of macromolecule metabolic process	6	6.18557	0.0286885	ENSGALG00000007669, ENSGALG00000007870, ENSGALG00000013468, ENSGALG00000013818, ENSGALG00000004509, ENSGALG00000014477	38	274	5798	3.34114	1	0.733148	34.8785
GOTERM_BP_FAT	GO:0009967~positive regulation of signal transduction	3	3.09278	0.103793	ENSGALG00000013468, ENSGALG00000013818, ENSGALG00000014477	38	86	5798	5.32252	1	0.825775	80.1058
GOTERM_BP_FAT	GO:0010647~positive regulation of cell communication	3	3.09278	0.111974	ENSGALG00000013468, ENSGALG00000013818, ENSGALG00000014477	38	90	5798	5.08596	1	0.834128	82.6204
