# Supplementary material for: Marek’s disease virus infection induces widespread differential chromatin marks in inbred chicken lines
Source: BMC Genomics. 2012 Oct 16;13:557. doi: 10.1186/1471-2164-13-557 (PMC3505159; doi:10.1186/1471-2164-13-557)
Supplement: Additional file 6 — Sequencing results showing raw and mapped reads for each sample. [file 1471-2164-13-557-S6.xlsx]

## Sheet: Sheet1
Tissue	Antibodies	Chicken Lines	Treatments	Raw Reads	Mapped Reads	Mapped %
Thymus	H3K4me3	63	Inf.	13188253	10008826	75.9
	(Millipore,		Non.	11901057	10019594	84.2
	Cat. #17-614)	72	Inf.	10716016	7417387	69.2
			Non.	6046819	4520471	74.8
	H3K27me3	63	Inf.	12496897	10152490	81.2
	(Abcam, Cat.		Non.	9010579	7471261	82.9
	# ab6002)	72	Inf.	8754256	7082681	80.9
			Non.	7838478	5921978	75.6
