# Supplementary material for: Marek’s disease virus infection induces widespread differential chromatin marks in inbred chicken lines
Source: BMC Genomics. 2012 Oct 16;13:557. doi: 10.1186/1471-2164-13-557 (PMC3505159; doi:10.1186/1471-2164-13-557)
Supplement: Additional file 7 — Primers used for quantitative PCR validation. [file 1471-2164-13-557-S7.xlsx]

## Sheet: Sheet1
Genes	Purpose	Primers	Sequence
CTLA-4	Gene expression	F	5’- TCAAACAGACAGGCGACAAG-3’
		R	5’- GGGCTAACATGGCACTGAAT-3’
BCL6	Gene expression	F	5’- ATCCAGTTCACCCGCCACGC-3’
		R	5’- AGAGGCCACTGCAGGCCATCA-3’
CITED2	Gene expression	F	5’- CACGTCAGCCCGGGAGAGGA-3’
		R	5’- TTCCGCCATCTCCCACCTCCC-3’
EGR1	Gene expression	F	5’- AGCACCTTGCGGCAGACACTT-3’
		R	5’- GGAGAAGCGCCCCGTGTAGG-3’
TLR3	Gene expression	F	5’- CCATGGTGCAGGAAGTTTAAGGTGC-3’
		R	5’- CTGGCCAGTTCAAGATGCAGCA-3’
MX1	Gene expression	F	5’- TGGAGGAGCCAGCTGTTGCG-3’
		R	5’- ATTCTGGCCTGAGCAGCGTTGT-3’
MMP2	Gene expression	F	5’- GCTTTCTGCTTAGGCATTGG-3’
		R	5’- GCATTGGCATTTCATGTTTG-3’
IGF2BP1	Gene expression	F	5’- GCGTGACTCCGGCCGACTTG-3’
		R	5’- TGCAGCTCCACTTTCCCCGAA-3’
TNFSF1A	Gene expression	F	5’- CTGCGTCGCTGGCTTCTCTCC-3’
		R	5’- GTTAGGATAACCGTCCCCAGCGA-3’
GAL	Gene expression	F	5’- GCTCCCTGCGAGACACCGTT-3’
		R	5’- GGTTATCTACTGCATGTGGCCCAAG-3’
EAF2	Gene expression	F	5’- GCGGGCCATGGTGTGAGGTG-3’
		R	5’- AGTCATAGCGCACGGTGTGGAA-3’
HAPLN1	Gene expression	F	5’- GCGCATCTCGACTTGGGAGCT-3’
		R	5’- GGCGGGGTCCATTTTCTTCTTGGA-3’
CD4	Gene expression	F	5’- TGTCAACGCCGGATGTATAA -3’
		R	5’- CTTGTCCATTGGCTCCTCTC -3’
GAPDH	Gene expression	F	5’-GAGGGTAGTGAAGGCTGCTG-3’
		R	5’-ACCAGGAAACAAGCTTGACG-3’
GAPDH-ChIP	ChIP validation	F	5’-GTCACGTCCCAGGAGCAG-3’
		R	5’-AGGACCGTGCTAATGAGGAA-3’
MyoD-ChIP	ChIP validation	F	5’-TTGGTGGAGATCATGCCATA-3’
		R	5’-GTTGTGGGCCAGAAACAAGT-3’
K4-Peak-2	ChIP-Seq validation	F	5’-TCCTCCTTATGTGGGGAGTG-3’
		R	5’-GGACCTGTACTCGCAAGCTC-3’
